# Supplementary material for: Prenatal diagnosis of Duchenne muscular dystrophy revealed a novel mosaic mutation in Dystrophin gene: a case report
Source: BMC Med Genet. 2020 Nov 11;21:222. doi: 10.1186/s12881-020-01157-0 (PMC7661169; doi:10.1186/s12881-020-01157-0)
Supplement: Supplementary file 1 — Additional file 1. [file 12881_2020_1157_MOESM1_ESM.xlsx]

## Sheet: Sheet1
Primer Name	Primer Sequence	Amplicon size (bp)
F427-G6_F	5’-GAAGCACCCAGGAAACAAAA-3’	337
R427-G6_R	5’-CTCGGTCAAGTCGCTTCATT-3’
